# Supplementary material for: CBL mutations in chronic myelomonocytic leukemia often occur in the RING domain with multiple subclones per patient: Implications for targeting
Source: PLoS One. 2024 Sep 19;19(9):e0310641. doi: 10.1371/journal.pone.0310641 (PMC11412512; doi:10.1371/journal.pone.0310641)
Supplement: S1 Data — (XLSX) [file pone.0310641.s008.xlsx]

## Sheet: Fig 1
Source data for Fig 1A
	Wildtype													CBL Mutant
Blast %	4	3	5	8.7	1	10.3								8.6	8	14	16	17	16.3	4	7	9	7	4
Column B	CBL Mutant
vs.	vs.
Column A	Wildtype
Mann Whitney test
P value	0.0457
Exact or approximate P value?	Exact
P value summary	*
Significantly different (P < 0.05)?	Yes
One- or two-tailed P value?	One-tailed
Sum of ranks in column A,B	37 , 116
Mann-Whitney U	16
Difference between medians
Median of column A	4.500, n=6
Median of column B	8.600, n=11
Difference: Actual	4.1
Difference: Hodges-Lehmann	4.3
Source data for Fig 1B
	Wildtype													CBL Mutant
WCC	21.2	4.9	5.64	36.8	9.1	4.9								19	12.8	20.1	19.8	18.4	6.9	10.8	42.1	43.6	27.17	74.1
Column B	CBL Mutant
vs.	vs.
Column A	Wildtype
Mann Whitney test
P value	0.0462
Exact or approximate P value?	Exact
P value summary	*
Significantly different (P < 0.05)?	Yes
One- or two-tailed P value?	One-tailed
Sum of ranks in column A,B	37 , 116
Mann-Whitney U	16
Difference between medians
Median of column A	7.370, n=6
Median of column B	19.80, n=11
Difference: Actual	12.43
Difference: Hodges-Lehmann	10.85
Source data for Fig 1C
	Wildtype													CBL Mutant
CRP	1.7	1.8	5	1.9	2	18.9								5.8	1	5.9	0.7	1.9	6.4	5.6	7.3	1.7	1.5	2.2
Column B	CBL Mutant
vs.	vs.
Column A	Wildtype
Mann Whitney test
P value	0.4708
Exact or approximate P value?	Exact
P value summary	ns
Significantly different (P < 0.05)?	No
One- or two-tailed P value?	One-tailed
Sum of ranks in column A,B	55 , 98
Mann-Whitney U	32
Difference between medians
Median of column A	1.950, n=6
Median of column B	2.200, n=11
Difference: Actual	0.25
Difference: Hodges-Lehmann	-0.05
Source data for Fig 1D
	Wildtype													CBL Mutant
Spleen craniocaudal length (cm)	12.9	10.8	13.8	11.5	10.9	11.9								12.5	16.3	13	13.2	20.6	12.6	17.4	20.3	10.2	18.8	12
Column B	CBL Mutant
vs.	vs.
Column A	Wildtype
Mann Whitney test
P value	0.0308
Exact or approximate P value?	Exact
P value summary	*
Significantly different (P < 0.05)?	Yes
One- or two-tailed P value?	One-tailed
Sum of ranks in column A,B	35 , 118
Mann-Whitney U	14
Difference between medians
Median of column A	11.70, n=6
Median of column B	13.20, n=11
Difference: Actual	1.5
Difference: Hodges-Lehmann	2.15
Source data for Fig 1E
	Wildtype													CBL Mutant
Neutrophils	8.71	1.67	2.46	23.3	4.6	2.4								10.8	8.54	10.6	8.3	3.14	3.2	3.02	18.09	26.8	16	45.2
Column B	CBL Mutant
vs.	vs.
Column A	Wildtype
Mann Whitney test
P value	0.0608
Exact or approximate P value?	Exact
P value summary	ns
Significantly different (P < 0.05)?	No
One- or two-tailed P value?	One-tailed
Sum of ranks in column A,B	38 , 115
Mann-Whitney U	17
Difference between medians
Median of column A	3.530, n=6
Median of column B	10.60, n=11
Difference: Actual	7.07
Difference: Hodges-Lehmann	5.95
Source data for Fig 1F
	Wildtype													CBL Mutant
Monocytes	8	1.02	1.6	4.4	2.3	1.1								5.4	1.02	5.63	5.5	12.2	0.7	4.6	7.6	6.1	4.4	8.2
Column B	CBL Mutant
vs.	vs.
Column A	Wildtype
Mann Whitney test
P value	0.0859
Exact or approximate P value?	Exact
P value summary	ns
Significantly different (P < 0.05)?	No
One- or two-tailed P value?	One-tailed
Sum of ranks in column A,B	40 , 113
Mann-Whitney U	19
Difference between medians
Median of column A	1.950, n=6
Median of column B	5.500, n=11
Difference: Actual	3.55
Difference: Hodges-Lehmann	3.25
Source data for Fig 1G
	MD-CMML	MP-CMML
RAS Wildtype	4	2
CBL Mutant	3	8
Source data for Fig 1H
	CMML Type 0	CMML Type 1	CMML Type 2
RAS Wildtype	1	4	1
CBL Mutant	2	5	4

## Sheet: Fig 2
Source data for Fig 2B
	Occur within 10%	Does not occur within 10%
TET2	6	3
RAS pathway	1	4
Source data for Fig 2C
	>1 variant
CBL	7
KRAS	3
NRAS	2
PTPN11	0
Source data for Fig 2D
	Variant 1	Variant 2	Variant 3
MEL13	93
ADE02	43	26	13
ADE20	58	23
ADE21	80	1
ADE03	75	5
MEL05	48	27
MEL06	52	3
BRI07	55
ADE17	30	5	1
ADE23	3
ADE09	2

## Sheet: Fig 3; S3 Fig
Source data for Fig 3B
	%CD34+					%Monocytes					%CD14+ Monocytes
CB77	1.86	1.85	1.74	1.96	1.8	62.21	61.82	63.87	64.43	64.23	59.6	59.7	60.5	60.6	60.7
CB78	1.95	1.8	1.82	1.85	1.6	45.6	44.18	47.45	47.43	46.32	43	42	45.8	45.6	44.1
BRI14	0.7	0.55	1.07	0.78	0.56	94.23	93.99	91.78	92.82	93.22	93.5	93.2	90.3	91.7	92.2
MEL18	3.28	2.96	2.73	2.09	2.35	92.44	93	91.85	93.33	90.49	90.8	91.6	90.3	92	88.5
ADE03	3.38	3.94	2.49	3.43	2.89	97.89	96.92	97.84	97.73	97.82	97.2	96.5	97.5	97.3	97.5
MEL05	1.87	2.14	2.31	2.08	2.11	95.78	94.78	93.89	95.05	94.59	94.9	94.1	92.9	94	93.5
	%CD34+					%Monocytes					%CD14+ Monocytes
CB77	1.86	1.85	1.74	1.96	1.8	62.21	61.82	63.87	64.43	64.23	59.6	59.7	60.5	60.6	60.7
CB78	1.95	1.8	1.82	1.85	1.6	45.6	44.18	47.45	47.43	46.32	43	42	45.8	45.6	44.1
BRI14	0.7	0.55	1.07	0.78	0.56	94.23	93.99	91.78	92.82	93.22	93.5	93.2	90.3	91.7	92.2
MEL18	3.28	2.96	2.73	2.09	2.35	92.44	93	91.85	93.33	90.49	90.8	91.6	90.3	92	88.5
ADE03	3.38	3.94	2.49	3.43	2.89	97.89	96.92	97.84	97.73	97.82	97.2	96.5	97.5	97.3	97.5
MEL05	1.87	2.14	2.31	2.08	2.11	95.78	94.78	93.89	95.05	94.59	94.9	94.1	92.9	94	93.5
Source data for Fig 3D
CD114%	Control				CMML
MNCs		22.6	32.2		44.1	78.9	71.8	70.9
CD34+		39.7	37.1		72.2	66.5	50.1	56.2
CD14+		64.7	79.9		97	96.3	86.7	95
CD115%	Control				CMML
MNCs		23.5	27.3		3.82	14.5	9.3	9.48
CD34+		17.9	7.45		26.8	20.1	13.6	10
CD14+		96.5	92.5		43.8	64.4	46.6	58.7
CD116%	Control						CMML
MNCs	10.23	28.5	37				51.4	82.8	85.8	72.7	85.06	53.09
CD34+	44.91	53.2	52.8				90.1	84.7	86.9	92.1	95.94	88.43
CD14+	99.03	99.8	99.7				100	100	100	100	99.9	99.69
CD131%	Control						CMML
MNCs	12.22	27.8	36.5				40.5	47.5	61.2	47.1	48.51	46.66
CD34+	39.43	31.7	25.1				82.5	57.4	59.9	64.7	57.93	63.11
CD14+	76.84	88.3	91.1				90.6	52.2	72.3	62.2	34.34	63.8
Source data for Fig 3D
CD114 MFI	Control				CMML
MNCs		7353	8083		7875	8753	5569	7600
CD34+		4594	5858		10110	8549	5490	6788
CD14+		4589	5067		8122	8325	5553	7595
CD115 MFI	Control				CMML
MNCs		21130	15864		13011	14605	15984	13127
CD34+		25575	33519		16301	13514	12916	15529
CD14+		19754	12312		3983	4731	5056	4371
CD116 MFI	Control				CMML
MNCs		33270	26820		88207	103277	87711	81984
CD34+		18019	9864		36856	58009	43596	22176
CD14+		71562	83166		130803	134082	100615	109921
CD131 MFI	Control				CMML
MNCs		8386	9596		5946	5567	5402	5192
CD34+		6582	7557		9127	5289	5632	6742
CD14+		5738	6024		5764	4468	5111	4579

## Sheet: Fig 4
Source Data for Fig 4B
Data analyzed	linker	ring domain	Total
JMML	27	18	45
CMML	28	94	122
Total	55	112	167
P value and statistical significance
Test	Fisher's exact test
P value	<0.0001
P value summary	****
One- or two-sided	Two-sided
Statistically significant (P < 0.05)?	Yes
Source Data for Fig 4C
	H+L	CMML	JMML
359	1
366	7	3
367	7	2
368	4
369	3		2
370	6	2
371	51	10	24
374	3	1
375	2
376	3
378	1
379	3
380	35	10	1
381	15	4	1
382	6
383	7	2
384	27	10	5
389	2
390	5
392	1	1
393	3
395	1
396	23	7	1
397	3
398	11	3
399	6
400	6	1
401	14	5	2
402	1
403	1
404	37	17	1
405	1
407	2	2
408	13	6	2
413	2
415	4	1	1
416	22	5	2
417	18	5	1
418	17	3
419	9	2	2
420	46	16
423	5	2
426	3	1
429	1	1
430	1
433	1
434	1

## Sheet: S1 Fig
Source data for S1 Fig
	Wildtype													CBL Mutant/RAS wt													RAS Mutant/CBL wt
Blast %	4	3	5	8.7	1	10.3								16	14	7	7	8.6	9								9	16	2	5	12	5	5.3
Column B	CBL Mutant/RAS wt		Column C	RAS Mutant/CBL wt
vs.	vs.		vs.	vs.
Column A	Wildtype		Column A	Wildtype
Mann Whitney test			Mann Whitney test
P value	0.0422		P value	0.1469
Exact or approximate P value?	Exact		Exact or approximate P value?	Exact
P value summary	*		P value summary	ns
Significantly different (P < 0.05)?	Yes		Significantly different (P < 0.05)?	No
One- or two-tailed P value?	One-tailed		One- or two-tailed P value?	One-tailed
Sum of ranks in column A,B	28 , 50		Sum of ranks in column A,C	34 , 57
Mann-Whitney U	7		Mann-Whitney U	13
Difference between medians			Difference between medians
Median of column A	4.500, n=6		Median of column A	4.500, n=6
Median of column B	8.800, n=6		Median of column C	5.300, n=7
Difference: Actual	4.3		Difference: Actual	0.8
Difference: Hodges-Lehmann	4.8		Difference: Hodges-Lehmann	1.85
	Wildtype													CBL Mutant/RAS wt													RAS Mutant/CBL wt
WCC	21.2	4.9	5.64	36.8	9.1	4.9								19.8	20.1	27.17	42.1	19	43.6								103.3	37.92	18.1	54.2	15.7	12.4	11.6
Column B	CBL Mutant/RAS wt		Column C	RAS Mutant/CBL wt
vs.	vs.		vs.	vs.
Column A	Wildtype		Column A	Wildtype
Mann Whitney test			Mann Whitney test
P value	0.0444		P value	0.035
Exact or approximate P value?	Exact		Exact or approximate P value?	Exact
P value summary	*		P value summary	*
Significantly different (P < 0.05)?	Yes		Significantly different (P < 0.05)?	Yes
One- or two-tailed P value?	One-tailed		One- or two-tailed P value?	One-tailed
Sum of ranks in column A,B	28 , 50		Sum of ranks in column A,C	29 , 62
Mann-Whitney U	7		Mann-Whitney U	8
Difference between medians			Difference between medians
Median of column A	7.370, n=6		Median of column A	7.370, n=6
Median of column B	23.64, n=6		Median of column C	18.10, n=7
Difference: Actual	16.27		Difference: Actual	10.73
Difference: Hodges-Lehmann	14.68		Difference: Hodges-Lehmann	10.8
	Wildtype													CBL Mutant/RAS wt													RAS Mutant/CBL wt
CRP	1.7	1.8	5	1.9	2	18.9								0.7	5.9	1.5	7.3	5.8	1.7									17	0.6	3	1.2	12	2.5
Column B	CBL Mutant/RAS wt		Column C	RAS Mutant/CBL wt
vs.	vs.		vs.	vs.
Column A	Wildtype		Column A	Wildtype
Mann Whitney test			Mann Whitney test
P value	0.3658		P value	0.5
Exact or approximate P value?	Exact		Exact or approximate P value?	Exact
P value summary	ns		P value summary	ns
Significantly different (P < 0.05)?	No		Significantly different (P < 0.05)?	No
One- or two-tailed P value?	One-tailed		One- or two-tailed P value?	One-tailed
Sum of ranks in column A,B	41.50 , 36.50		Sum of ranks in column A,C	39 , 39
Mann-Whitney U	15.5		Mann-Whitney U	18
Difference between medians			Difference between medians
Median of column A	1.950, n=6		Median of column A	1.950, n=6
Median of column B	3.750, n=6		Median of column C	2.750, n=6
Difference: Actual	1.8		Difference: Actual	0.8
Difference: Hodges-Lehmann	-0.2		Difference: Hodges-Lehmann	0
	Wildtype													CBL Mutant/RAS wt													RAS Mutant/CBL wt
Neutrophils	8.71	1.67	2.46	23.3	4.6	2.4								8.3	10.6	16	18.09	10.8	26.8								47.5	18.2	9.94	30.37	4.4	4.7	5.2
Column B	CBL Mutant/RAS wt		Column C	RAS Mutant/CBL wt
vs.	vs.		vs.	vs.
Column A	Wildtype		Column A	Wildtype
Mann Whitney test			Mann Whitney test
P value	0.0325		P value	0.0507
Exact or approximate P value?	Exact		Exact or approximate P value?	Exact
P value summary	*		P value summary	ns
Significantly different (P < 0.05)?	Yes		Significantly different (P < 0.05)?	No
One- or two-tailed P value?	One-tailed		One- or two-tailed P value?	One-tailed
Sum of ranks in column A,B	27 , 51		Sum of ranks in column A,C	30 , 61
Mann-Whitney U	6		Mann-Whitney U	9
Difference between medians			Difference between medians
Median of column A	3.530, n=6		Median of column A	3.530, n=6
Median of column B	13.40, n=6		Median of column C	9.940, n=7
Difference: Actual	9.87		Difference: Actual	6.41
Difference: Hodges-Lehmann	8.27		Difference: Hodges-Lehmann	4.435
	Wildtype													CBL Mutant/RAS wt													RAS Mutant/CBL wt
Monocytes	8	1.02	1.6	4.4	2.3	1.1								5.5	5.63	4.4	7.6	5.4	6.1								32.8	11	3.4	14.64	8.3	4	4.3
Column B	CBL Mutant/RAS wt		Column C	RAS Mutant/CBL wt
vs.	vs.		vs.	vs.
Column A	Wildtype		Column A	Wildtype
Mann Whitney test			Mann Whitney test
P value	0.0357		P value	0.0175
Exact or approximate P value?	Exact		Exact or approximate P value?	Exact
P value summary	*		P value summary	*
Significantly different (P < 0.05)?	Yes		Significantly different (P < 0.05)?	Yes
One- or two-tailed P value?	One-tailed		One- or two-tailed P value?	One-tailed
Sum of ranks in column A,B	27.50 , 50.50		Sum of ranks in column A,C	27 , 64
Mann-Whitney U	6.5		Mann-Whitney U	6
Difference between medians			Difference between medians
Median of column A	1.950, n=6		Median of column A	1.950, n=6
Median of column B	5.565, n=6		Median of column C	8.300, n=7
Difference: Actual	3.615		Difference: Actual	6.35
Difference: Hodges-Lehmann	3.355		Difference: Hodges-Lehmann	4.95
	Wildtype													CBL Mutant/RAS wt													RAS Mutant/CBL wt
Spleen craniocaudal length (cm)	12.9	10.8	13.8	11.5	10.9	11.9								13.2	13	18.8	20.3	12.5	10.2								11.1	9.8	20	16.1	19.5	19.1	11.5
Column B	CBL Mutant/RAS wt		Column C	RAS Mutant/CBL wt
vs.	vs.		vs.	vs.
Column A	Wildtype		Column A	Wildtype
Mann Whitney test			Mann Whitney test
P value	0.1201		P value	0.1562
Exact or approximate P value?	Exact		Exact or approximate P value?	Exact
P value summary	ns		P value summary	ns
Significantly different (P < 0.05)?	No		Significantly different (P < 0.05)?	No
One- or two-tailed P value?	One-tailed		One- or two-tailed P value?	One-tailed
Sum of ranks in column A,B	31 , 47		Sum of ranks in column A,C	34.50 , 56.50
Mann-Whitney U	10		Mann-Whitney U	13.5
Difference between medians			Difference between medians
Median of column A	11.70, n=6		Median of column A	11.70, n=6
Median of column B	13.10, n=6		Median of column C	16.10, n=7
Difference: Actual	1.4		Difference: Actual	4.4
Difference: Hodges-Lehmann	1.65		Difference: Hodges-Lehmann	4.4

## Sheet: S2 Fig
Source data for S2 Fig
	CBL				TET2
MEL13	93				90
ADE02	43	26	13		51	47
ADE20	58	23			50	48
ADE21	74				36	30
ADE03	75	5			50	47
MEL05	48	27			48	54
MEL06	52	3			47	46
BRI07	55				45	47
ADE17	30	5	1		46	44
ADE23	3				0
ADE09	2				0
	CBL				KRAS				NRAS				PTPN11
MEL13	93				1	1
ADE02	43	26	13
ADE20	58	23
ADE21	74
ADE03	75	5
MEL05	48	27
MEL06	52	3
BRI07	55												6
ADE17	30	5	1		4	1			10	3
ADE23	3												2
ADE09	2				41				1
